# Supplementary material for: The metabolite alpha-ketobutyrate extends lifespan by promoting peroxisomal function in C. elegans
Source: Nat Commun. 2023 Jan 16;14:240. doi: 10.1038/s41467-023-35899-1 (PMC9842765; doi:10.1038/s41467-023-35899-1)
Supplement: Supplementary file 3 — Supplementary Data 1 [file 41467_2023_35899_MOESM3_ESM.xlsx]

## Sheet: Sheet1
Supplementary Data 1. Statistical analyses of lifespan experiments.
Supplementation with α-KB extended lifespan in WT worms. Lifespan assays were performed at 20 °C. Related to Fig. 1e.
Strain	Genotype	Conditions	Median lifespan±SEM (Days)	Number of death	Median lifespan extension	p-value (Log-Rank test)
N2	wild type	Veh	19±0.87	131	-	-
N2	wild type	500 μM α-KB	28±1.32	136	+47.37%	< 0.0001
RNAi knockdown of sir-2.1 inhibited lifespan extension by α-KB in WT worms. Lifespan assays were performed at 20 °C. Related to Fig. 2b.
Strain	Genotype	Conditions	Median lifespan±SEM (Days)	Number of death	Median lifespan extension vs. EV+Veh	p-value (Log-Rank test) vs. EV+Veh	p-value (Log-Rank test) vs. EV+500 μM α-KB	p-value (Log-Rank test) vs. sir-2.1 RNAi+Veh
N2	EV	Veh	16±0.67	141	-	-	-	-
N2	EV	500 μM α-KB	28±1.05	171	+75%	< 0.0001	-	-
N2	sir-2.1 RNAi	Veh	13±0.88	147	-18.75%	-	-	-
N2	sir-2.1 RNAi	500 μM α-KB	13±0.97	141	-18.75%	-	< 0.0001	0.253
RNAi knockdown of prx-2 inhibited lifespan extension by α-KB in WT worms. Lifespan assays were performed at 20 °C. Related to Fig. 4a.
Strain	Genotype	Conditions	Median lifespan±SEM (Days)	Number of death	Median lifespan extension vs. EV+Veh	p-value (Log-Rank test) vs. EV+Veh	p-value (Log-Rank test) vs. EV+500 μM α-KB	p-value (Log-Rank test) vs. prx-2 RNAi+Veh
N2	EV	Veh	19±0.65	138	-	-	-	-
N2	EV	500 μM α-KB	28±0.88	171	+47.37%	< 0.0001	-	-
N2	prx-2 RNAi	Veh	16±0.65	139	-15.79%	-	-	-
N2	prx-2 RNAi	500 μM α-KB	16±0.57	136	-15.79％	-	< 0.0001	0.9127
RNAi knockdown of prx-19 inhibited lifespan extension by α-KB in WT worms. Lifespan assays were performed at 20 °C. Related to Fig. 4b.
Strain	Genotype	Conditions	Median lifespan±SEM (Days)	Number of death	Median lifespan extension vs. EV+Veh	p-value (Log-Rank test) vs. EV+Veh	p-value (Log-Rank test) vs. EV+500 μM α-KB	p-value (Log-Rank test) vs. prx-19 RNAi+Veh
N2	EV	Veh	19±1.36	120	-	-	-	-
N2	EV	500 μM α-KB	28±0.65	171	+47.37%	0.0003	-	-
N2	prx-19 RNAi	Veh	16±1.15	131	-15.79%	-	-	-
N2	prx-19 RNAi	500 μM α-KB	16±0.75	132	-15.79％	-	< 0.0001	0.9769
Supplementation with N-acetylcysteine shortened the lifespan of WT worms treated with α-KB. Lifespan assays were performed at 20 °C. Related to Fig. 4e.
Strain	Genotype	Conditions	Median lifespan±SEM (Days)	Number of death	Median lifespan extension vs. Veh	p-value (Log-Rank test) vs. Veh	p-value (Log-Rank test) vs. 500 μM α-KB	p-value (Log-Rank test) vs. 5mM NAC
N2	wild type	Veh	19±0.87	151	-	-	-	-
N2	wild type	500 μM α-KB	28±1.02	171	+47.37%	< 0.0001	-	-
N2	wild type	5mM NAC	16±1.21	149	-15.79%	-	-	-
N2	wild type	5mM NAC+500 μM α-KB	13±0.76	149	-31.58％	-	< 0.0001	0.4958
Knockdown of acox-1.2 by RNAi suppressed the lifespan of WT worms treated with α-KB. Lifespan assays were performed at 20 °C. Related to Fig. 4f.
Strain	Genotype	Conditions	Median lifespan±SEM (Days)	Number of death	Median lifespan extension vs. EV+Veh	p-value (Log-Rank test) vs. EV+Veh	p-value (Log-Rank test) vs. EV+500 μM α-KB	p-value (Log-Rank test) vs. acox1.2 RNAi+Veh
N2	EV	Veh	19±1.16	90	-	-	-	-
N2	EV	500 μM α-KB	28±0.92	90	+47.37%	< 0.0001	-	-
N2	acox1.2 RNAi	Veh	16±0.88	90	-15.79%	-	-	-
N2	acox1.2 RNAi	500 μM α-KB	13±0.85	90	-31.58％	-	< 0.0001	0.3087
Knockdown of skn-1 by RNAi suppressed the lifespan of WT worms treated with α-KB. Lifespan assays were performed at 20 °C. Related to Fig.5c.
Strain	Genotype	Conditions	Median lifespan±SEM (Days)	Number of death	Median lifespan extension	p-value (Log-Rank test)
N2	skn-1 RNAi	Veh	16±0.91	145	-	-
N2	skn-1 RNAi	500 μM α-KB	19±0.87	148	+18.75%	0.9569
Knockdown of bec-1 by RNAi suppressed the lifespan of WT worms treated with α-KB. Lifespan assays were performed at 20 °C. Related to Fig.5f.
Strain	Genotype	Conditions	Median lifespan±SEM (Days)	Number of death	Median lifespan extension	p-value (Log-Rank test)
N2	bec-1 RNAi	Veh	16±1.22	153	-	-
N2	bec-1 RNAi	500 μM α-KB	13±0.97	156	-18.75%	0.5091
Knockdown of vps-34by RNAi suppressed the lifespan of WT worms treated with α-KB. Lifespan assays were performed at 20 °C. Related to Fig.5g.
Strain	Genotype	Conditions	Median lifespan±SEM (Days)	Number of death	Median lifespan extension	p-value (Log-Rank test)
N2	vps-34 RNAi	Veh	16±0.48	146	-	-
N2	vps-34 RNAi	500 μM α-KB	16±0.72	145	0	0.0577
RNAi knockdown of cth-1 shortened the lifespan of glp-1 mutants, which was partially rescued by supplementation with either α-KB or NaHS. Lifespan assays were performed at 20 °C. Related to Fig. S2a.
Strain	Genotype	Conditions	Median lifespan±SEM (Days)	Number of death	Median lifespan extension vs. EV+Veh	p-value (Log-Rank test) vs. EV+Veh	p-value (Log-Rank test) vs. glp-1+EV+Veh	p-value (Log-Rank test) vs. glp-1+cth-1 RNAi+Veh
N2	EV	Veh	17.5±0.67	88	-	-	-	-
N2	cth-1 RNAi	Veh	16±0.52	90	-8.57%	0.424	-	-
glp-1(e2141ts)	EV	Veh	25±1.26	90	+42.86%	-	-	-
glp-1(e2141ts)	EV	500 μM α-KB	28±1.38	90	+77.14%	-	0.2433	0.0006
glp-1(e2141ts)	cth-1 RNAi	EV	19±0.79	90	+8.57%	-	0.0006	-
glp-1(e2141ts)	cth-1 RNAi	300 μM NaHS	22±0.81	90	+25.71%	-	-	0.0189
glp-1(e2141ts)	cth-1 RNAi	500 μM α-KB	22±0.66	90	+25.71%	-	-	0.0080
glp-1(e2141ts)	cth-1 RNAi	300μM NaHS+500 μM α-KB	26.5±0.58	90	+51.43%	-	-	0.0017
RNAi knockdown of cth-2 shortened the lifespan of glp-1 mutants, which was partially rescued by supplementation with either α-KB or NaHS. Lifespan assays were performed at 20 °C. Related to Fig. S2b.
Strain	Genotype	Conditions	Median lifespan±SEM (Days)	Number of death	Median lifespan extension vs. EV+Veh	p-value (Log-Rank test) vs. EV+Veh	p-value (Log-Rank test) vs. glp-1+EV+Veh	p-value (Log-Rank test) vs. glp-1+cth-2 RNAi+Veh
N2	EV	Veh	16±0.56	92	-	-	-	-
N2	cth-2 RNAi	Veh	16±0.48	95	0	0.6644	-	-
glp-1(e2141ts)	EV	Veh	25±0.78	90	+56.25%	-	-	-
glp-1(e2141ts)	EV	500 μM α-KB	28±1.22	90	+93.75%	-	0.4331	0.0012
glp-1(e2141ts)	cth-2 RNAi	EV	19±0.87	90	+18.75%	-	0.0012	-
glp-1(e2141ts)	cth-2 RNAi	300 μM NaHS	22±1.52	90	+37.50%	-	-	0.0318
glp-1(e2141ts)	cth-2 RNAi	500 μM α-KB	25±0.95	90	+56.25%	-	-	0.0064
glp-1(e2141ts)	cth-2 RNAi	300μM NaHS+500 μM α-KB	28±0.55	90	+75.00%	-	-	0.0001
Supplementation with α-KB extended the lifespan of eat-2 mutants. Lifespan assays were performed at 20 °C. Related to Fig.S3a.
Strain	Genotype	Conditions	Median lifespan±SEM (Days)	Number of death	Median lifespan extension	p-value (Log-Rank test)
eat-2(ad1116)	-	Veh	22±1.35	90	-	-
eat-2(ad1116)	-	500 μM α-KB	35.5±1.26	93	+61.36%	< 0.0001
Supplementation with α-KB dose not extend the lifespan of isp-1 mutants. Lifespan assays were performed at 20 °C. Related to Fig.S3b.
Strain	Genotype	Conditions	Median lifespan±SEM (Days)	Number of death	Median lifespan extension	p-value (Log-Rank test)
isp-1(qm150)	-	Veh	28±0.85	92	-	-
isp-1(qm150)	-	500 μM α-KB	28±0.73	91	0	0.4829
Supplementation with α-KB dose not extend the lifespan of daf-2 mutants. Lifespan assays were performed at 20 °C. Related to Fig.S3c.
Strain	Genotype	Conditions	Median lifespan±SEM (Days)	Number of death	Median lifespan extension	p-value (Log-Rank test)
daf-2(e1370)	-	Veh	43±1.68	90	-	-
daf-2(e1370)	-	500 μM α-KB	44.5±1.82	87	+3.49%	0.1005
RNAi knockdown of sir-2.1 shortens the lifespan of glp-1 mutants.Lifespan assays were performed at 20 °C. Related to Fig.S5.
Strain	Genotype	Conditions	Median lifespan±SEM (Days)	Number of death	Median lifespan extension	p-value (Log-Rank test)
glp-1(e2141ts)	EV	-	25±0.57	154	-	-
glp-1(e2141ts)	sir-2.1 RNAi	-	19±0.63	140	-24.00%	0.0002
RNAi knockdown of aak-2 did not affect the lifespan of α-KB-treated WT animals.Lifespan assays were performed at 20 °C. Related to Fig.S12b.
Strain	Genotype	Conditions	Median lifespan±SEM (Days)	Number of death	Median lifespan extension	p-value (Log-Rank test)
N2	EV	500 μM α-KB	22±1.15	90	-	-
N2	aak-2 RNAi	500 μM α-KB	25±0.88	93	+13.64%	0.8861
H2O2 is involved in lifespan extension in glp-1 mutants. Lifespan assays were performed at 20 °C. Related to Fig.S15.
Strain	Genotype	Conditions	Median lifespan±SEM (Days)	Number of death	Median lifespan extension vs. EV+Veh	p-value (Log-Rank test) vs. EV+Veh	p-value (Log-Rank test) vs. EV+5 mM NAC
glp-1(e2141ts)	EV	Veh	23.5±1.62	95	-	-	-
glp-1(e2141ts)	EV	5mM NAC	16±1.07	90	-31.91%	<0.0001	-
glp-1(e2141ts)	acox1.2 RNAi	Veh	25±0.58	90	+6.38%	0.0024	-
glp-1(e2141ts)	acox1.2 RNAi	5mM NAC	16±0.80	96	-31.91%	-	0.7665
