# Supplementary material for: The metabolite alpha-ketobutyrate extends lifespan by promoting peroxisomal function in C. elegans
Source: Nat Commun. 2023 Jan 16;14:240. doi: 10.1038/s41467-023-35899-1 (PMC9842765; doi:10.1038/s41467-023-35899-1)
Supplement: Supplementary file 4 — Supplementary Data 2 [file 41467_2023_35899_MOESM4_ESM.xlsx]

## Sheet: Sheet1
Supplementary Data 2.List of primers used for qRT-PCR assays
Gene Symbol	Forward	Reverse
cth-1	ACGTTGGCCAAGAACCAGAA	GCGAGCCCAGAAGAAAATGC
cth-2	TCGGAACTGCTGCTATCCAC	ACTTGGCAGTGTTTTGCGTC
cbs-1	CCAGAAAGGCCACTGGTTCT	AGATGCAAGCGAAAGTCCGA
prx-2	AATGAGCGGACGTACGAAGA	ACTGCTCTTTGTGCCACCTT
prx-19	CTTTGGGAGAATTCACGGCG	TTGGTCATTTTTCGTCGTGC
acox-1.2	ATGGCAGCGGTGATCTATGG	AAAGCGTCATGGAGAGCGAA
acox-3	GGCGACAGTTTGGACCAGTA	ATTGCAGCGGATAGGTACGG
acs-2	CAGCCAGGAGTTGGACACAT	ATCCGGTCGAAGTTTGCGAT
acs-5	CAAGGGACCATGTGTGACGA	TCTCTCCGATGTCTCCGGTT
ctl-2	TCCCAGATGGGTACCGTCAT	GTACGGGCAGTTGACTGGAA
atg-2	GGCGTTTGGACAACTCAACC	CATGCTGCATACAACGTCCG
lgg-2	TGCTAGCCACGCTTCAAAGT	CCTTGTTCGGTTGTTGGCTG
vps-34	TGGCCACCTTCCTGATTGAC	CTTGTGCACGGGTATCAGGT
atg-11	TCGTCTCCCTCGGTGATACA	CTGTAAATGCAGCCCAAGGC
sqst-1	AGTCACAATCCGCAATCGGT	AATCAGCCGATGGGAACAGT
unc-51	ATGCAATACGACGCGAAAGC	CCGTAGATTCGGAGAGCACC
hlh-30	ATCGCATCTTCCACCGATCC	TGGCTCCAGAAGAAAACCACG
lmp-1	TTGGACTCGTCGGAGGATCT	GTCAGTTGGGAAAACGGTGC
lmp-2	CATCCTCAACAGCGGACACT	GCAAAGTCAATTGTCCAGCCA
asp-3	ATCCACCTGCCTCTCTGGAT	AGAAGCGTCCGATGAAGACG
asp-4	CGGTTCTCGGAGTTCAACCA	TGGGTTACGGTTGAGCCAAA
Y16B4A.2	CATCGCAGCTGATGAACACG	CTGGGCGTATTGTGGGAACT
tag-196	GTGGCTTGGAGCCAGAAGAT	AGTGTTTGCGTTGAGACCGA
vha-10	AGAGAACGAAGCAGGCCAAG	TGCTTGTTTCCAGCCACAGA
vha-14	AGGCTGCATTCTCTTTGGCT	CCGGAAGGAAAACTCCGACA
act-1	TCGGTATGGGACAGAAGGAC	CATCCCAGTTGGTGACGATA
