# Supplementary material for: The metabolite alpha-ketobutyrate extends lifespan by promoting peroxisomal function in C. elegans
Source: Nat Commun. 2023 Jan 16;14:240. doi: 10.1038/s41467-023-35899-1 (PMC9842765; doi:10.1038/s41467-023-35899-1)
Supplement: Supplementary file 6 — Source Data [file 41467_2023_35899_MOESM6_ESM.xlsx]

## Sheet: Fig. 1a
	Wild type (N2)			glp-1(e2141ts)
cth-1	1.012	1	0.987	5.06343	5.34323	5.10142
cth-2	1.0113	1.0338	1.0338	2.24803	2.96191	2.84856
cbs-1	1.0384	0.99338	1.0225	1.80185	1.49732	1.05951

## Sheet: Fig. 1c
Wild type (N2)	glp-1(e2141ts)
100	262.54
100	278.11
100	256.28

## Sheet: Fig. 1d
	Wild type (N2)					glp-1(e2141ts)
WT+EV+Veh	EV+α-KB	cth-1 RNAi+Veh	cth-2 RNAi+Veh	cth-1 RNAi+α-KB	cth-2RNAi+α-KB	EV+Veh	cth-1 RNAi	cth-2 RNAi
106.784	747.253	81	87.23	506.89	505.96	301.872	10.6531	94.9105
227.721	732	61.06	54.08	450.94	731	639	78.9829	80.1209
188.927	825.485	52.34	72	563.53	420.47	708.552	81.3676	79.1531

## Sheet: Fig. 1f
	Wild type (N2)+Veh	Wild type (N2)+α-KB
Day 1	52.73	61.5
	59.76	62.96
	57.31	61.96
Day 8	31.07	69.43
	35.91	67.23
	35.96	58.8

## Sheet: Fig. 1g
	Wild type (N2)+Veh	Wild type (N2)+α-KB
Day 1	114.37	119.87
	101.93	110.33
	108.2	113.77
Day 8	81.17	100.73
	51.96	97.6
	45.61	92

## Sheet: Fig. 1i
Wild type (N2)+Veh	Wild type (N2)+α-KB
75.1	10
55.02	12.11
60.04	20.03

## Sheet: Fig. 2a
Wild type (N2)						glp-1(e2141ts)
EV+Veh	EV+α-KB	cth-1 RNAi+Veh	cth-2 RNAi+Veh	cth-1 RNAi+α-KB	cth-2RNAi+α-KB	EV+Veh	cth-1 RNAi	cth-2 RNAi
106.784	747.253	81	87.23	506.89	505.96	301.872	10.6531	94.9105
227.721	732	61.06	54.08	450.94	731	639	78.9829	80.1209
188.927	825.485	52.34	72	563.53	420.47	708.552	81.3676	79.1531

## Sheet: Fig. 3b
Wild type (N2)
EV+Veh	EV+α-KB	cth-1 RNAi+Veh	cth-1 RNAi+α-KB	cth-2 RNAi+Veh	cth-2 RNAi+α-KB
9.8	15.6	6.9	23.4	4.9	22.4
6.7	18.3	4.8	15.6	6.8	16.6
7.2	21.9	7.1	17.8	8.1	13.8
glp-1(e2141ts)
EV+Veh	EV+α-KB	cth-1 RNAi+Veh	cth-1 RNAi+α-KB	cth-2 RNAi+Veh	cth-2 RNAi+α-KB
22.7	20.8	8.6	19.6	7.9	21.2
18.7	18.6	6.9	17.3	6.5	19.5
26.4	23	5.8	28.1	8	23.1

## Sheet: Fig. 3f
Wild type (N2)
EV+Veh	EV+α-KB	cth-1 RNAi+Veh	cth-1 RNAi+α-KB	cth-2 RNAi+Veh	cth-2 RNAi+α-KB
100	210.5	46.7	204.5	44.7	210.7
100	230.6	58.9	210.6	57.5	189.45
100	200.8	51.9	190.8	41.9	223.67
glp-1(e2141ts)
EV+Veh	EV+α-KB	cth-1 RNAi+Veh	cth-1 RNAi+α-KB	cth-2 RNAi+Veh	cth-2 RNAi+α-KB
215.85	230.13	41.5	182.25	51.14	173.07
185.16	201.8	47.66	191.21	52.07	174
182.84	194.5	45.8	165.75	38.24	184.46

## Sheet: Fig. 3d
	Veh	α-KB
EV	9.61	17.9
	8.03	13.46
	11.83	17.01
ldh-1 RNAi	5	5.6
	7.15	8.11
	6.58	7.03
sir-2.1 RNAi	5.6	8.12
	7.31	4.72
	4.46	7.61

[truncated: 35 more sheets: Fig. 3h, Fig. 4d, Fig. 5b, Fig. 5e, Fig. 6b, Fig. 6d, Fig. 6e, Fig. 6g, Fig. S4b, Fig. S6b, Fig. S6c, Fig. S7b, Fig. S7c, Fig. S7e, Fig. S7f, Fig. S8b, Fig. S8c, Fig. S9a, Fig. S9b, Fig. S10b …]
